# Supplementary material for: Nitric Oxide Production in Professional Skiers During Physical Activity at Maximum Load
Source: Front Cardiovasc Med. 2020 Dec 14;7:582021. doi: 10.3389/fcvm.2020.582021 (PMC7767868; doi:10.3389/fcvm.2020.582021)
Supplement: Supplementary file 1 [file Table_1.XLSX]

## Sheet: GroupI
Group I included athletes with a normotensive response to the load
	Age	Weight	Height	Load power	Maximal oxygen	SBP/rest	DBP/rest	HR/rest	PP/rest	NO/rest	NO2/rest	NO3/rest	NO3/NO2/rest	SBP/AT	DBP/AT	HR/AT	PP/AT	NO/AT	NO2/AT	NO3/AT	NO3/NO2/AT	SBP/peak	DBP/peak	HR/peak	PP/peak	NO/peak	NO2/peak	NO3/peak	NO3/NO2/peak	SBP/rec	DBP/rec	HR/rec	PP/rec	NO/rec	NO2/rec	NO3/rec	NO3/NO2/rec
1	25	71.5	179	360	63.3	104	80	64	24	26.1	15.1	11	0.728477	168	82	175	86	47.7	19.5	28.2	1.44615	174	80	177	94	46.1	13.4	32.7	2.4403	100	70	96	30	30.3	4.1	26.2	6.39024
2	20	70	171	320	59.7	106	74	73	32	36.2	10.2	26	2.54902	152	60	177	92	31.4	8.5	22.9	2.69412	150	70	191	80	28.3	8.9	19.4	2.17978	112	50	117	62	55.7	6.3	49.4	7.84127
3	19	71	171.5	360	63.9	104	76	85	28	18.3	7.8	10.5	1.34615	174	68	173	106	53.4	7.6	45.8	6.02632	184	80	186	104	29.2	9.1	20.1	2.20879	110	68	115	42	41.3	9.8	31.5	3.21429
4	18	71	172.5	360	65.7	110	80	50	30	54.8	22.2	32.6	1.46847	158	52	171	106	18.4	6.7	11.7	1.74627	172	60	182	112	19.6	12.1	7.5	0.619835	110	60	105	50	20.6	6.3	14.3	2.26984
5	19	73.5	173.5	400	66.7	118	82	75	36	14.6	4.2	10.4	2.47619	178	40	169	138	11.1	8.2	2.9	0.353659	188	60	191	128	39.4	8.3	31.1	3.74699	128	58	112	70	13.5	5.3	8.2	1.54717
6	19	72	180	360	58	108	72	76	36	11.6	8.4	3.2	0.380952	178	80	165	98	33.5	6.9	26.6	3.85507	184	90	200	94	29.6	8.7	20.9	2.4023	100	60	109	40	44.2	5.5	38.7	7.03636
7	20	69.6	173.2	320	57.4	114	92	68	22	37.4	5.7	31.7	5.5614	172	88	189	84	32.1	8.6	23.5	2.73256	180	80	197	100	18.2	8.3	9.9	1.19277	126	78	100	48	26.5	5.6	20.9	3.73214
8	31	70.2	181	360	61.7	104	76	64	28	19.6	5.7	13.9	2.4386	175	96	155	79	19.9	9.7	10.2	1.05155	182.001	92	175	90.001	26.4	9.6	16.8	1.75	136	70	94	66	22.1	10.4	11.7	1.125
9	30	70.3	186	280	48.2	114	74	60	40	18.8	9.1	9.7	1.06593	170	88	142	82	27.4	8.4	19	2.2619	190	95	175	95	27.8	12.1	15.7	1.29752	124	84	84	40	21.3	7.5	13.8	1.84
10	30	70.7	179	360	67.3	112	80	49	32	43.1	18.4	24.7	1.34239	173	92	160	81	12.4	6.9	5.5	0.797101	158	80	194	78	24.3	17.3	7	0.404624	130	78	92	52	31.5	17.4	14.1	0.810345
11	27	70	174.3	400	69.6	118	84	78	34	26.1	17.4	8.7	0.5	174	96	167	78	32.7	18.5	14.2	0.767568	195	80	192	115	15.7	7.2	8.5	1.18056	138	72	96	66	33.6	16.1	17.5	1.08696
12	27	70	178	320	60.59	118	84	74	34	26.4	14.5	11.9	0.82069	180	70	147	110	36.4	28.1	8.3	0.295374	190	60	189	130	28.2	23.1	5.1	0.220779	138	60	93	78	17.2	9.3	7.9	0.849462
13	18	70.5	179	360	58.2	120	90	58	30	12.3	6.5	5.8	0.892308	180	60	169	120	35.2	14.5	20.7	1.42759	180	80	205	100	23.2	20.3	2.9	0.142857	126	62	92	64	30.5	22.3	8.2	0.367713
14	18	71.3	174.3	360	64.8	100	70	74	30	28.3	15.1	13.2	0.874172	180	80	194	100	34.5	21.5	13	0.604651	192	50	192	142	35.4	22.4	13	0.580357	122	80	125	42	41.3	17.4	23.9	1.37356
15	19	65.5	181	320	62.4	124	70	77	54	15.3	11.3	4	0.353982	150	60	175	90	49.2	11.5	37.7	3.27826	186	80	189	106	64.6	13.1	51.5	3.9313	126	76	109	50	36.5	16.3	20.2	1.23926
16	24	76	176	400	65.1	110	80	73	30	25.1	19.4	5.7	0.293814	172	60	160	112	26.2	6.7	19.5	2.91045	190	90	184	100	40.7	12.1	28.6	2.36364	130	58	106	72	37.4	18.6	18.8	1.01075
17	22	73	176.3	400	66.8	118	74	64	44	36.1	21.6	14.5	0.671296	170	90	150	80	27.6	18.6	9	0.483871	160	90	200	70	48.5	14.7	33.8	2.29932	116	50	100	66	38.6	12.9	25.7	1.99225
18	23	72	185	400	65	114	72	72	42	24.3	16.4	7.9	0.481707	185	82	165	103	60.1	18.4	41.7	2.2663	190	90	189	100	20.3	9.8	10.5	1.07143	150	62	105	88	14.5	1.7	12.8	7.52941
19	21	71.6	190	440	72.6	122	70	65	52	26.2	17.6	8.6	0.488636	182	80	171	102	16.3	4.2	12.1	2.88095	180	80	194	100	21.5	10.9	10.6	0.972477	130	60	103	70	28.4	10.9	17.5	1.6055
20	21	70.6	179	400	65.58	108	60	73	48	15.8	13.2	2.6	0.19697	184	84	154	100	52.3	31.2	21.1	0.676282	180	80	197	100	47.1	20.1	27	1.34328	130	54	113	76	32.1	15.5	16.6	1.07097
21	19	65.9	178	400	70.4	104	82	77	22	19.3	4.6	14.7	3.19565	190	60	171	130	31.4	6.7	24.7	3.68657	175	70	182	105	29.7	7.1	22.6	3.1831	124	52	90	72	31.8	8.6	23.2	2.69767
22	19	66.3	179	400	74.2	112	82	50	30	26.2	13.7	12.5	0.912409	180	70	173	110	53.4	8.2	45.2	5.5122	184	80	191	104	33.4	9.7	23.7	2.4433	120	58	101	62	29.6	21.1	8.5	0.402844
23	19	63.1	170.3	360	73.2	108	70	53	38	34.3	14.1	20.2	1.43262	180	90	173	90	18.4	6.9	11.5	1.66667	172	60	200	112	28.1	10.9	17.2	1.57798	118	58	99	60	23.1	13.5	9.6	0.711111
24	20	68.7	171.3	320	53.6	120	80	70	40	34.7	26.1	8.6	0.329502	170	80	175	90	11.1	8.6	2.5	0.290698	188	60	197	128	29.6	9.3	20.3	2.1828	124	52	111	72	35.1	18.1	17	0.939227
25	18	64.6	175.5	320	61.3	110	50	77	60	18.1	5.1	13	2.54902	180	82	192	98	33.5	9.7	23.8	2.45361	184	90	175	94	18.2	9.6	8.6	0.895833	90	40	115	50	23.6	11.5	12.1	1.05217
26	18	65.6	177.6	320	62.1	120	78	64	42	14.6	4.1	10.5	2.56098	171	60	182	111	32.1	8.4	23.7	2.82143	180	80	175	100	26.4	12.1	14.3	1.18182	120	58	118	62	16.5	4.8	11.7	2.4375
27	21	70	177.3	360	68.3	116	80	67	36	21.6	3.1	18.5	5.96774	174	68	184	106	19.9	6.9	13	1.88406	182.001	92	194	90.001	27.8	17.3	10.5	0.606936	128	80	120	48	25.4	15.6	9.8	0.628205
28	20	70.9	179.6	360	73.9	130	80	51	50	25.1	10.2	14.9	1.46078	180	52	158	128	27.4	18.5	8.9	0.481081	195	95	192	100	24.3	9.9	14.4	1.45455	145	70	116	75	19.3	5.5	13.8	2.50909
29	20	69.8	192.3	400	64.1	118	82	56	36	33.2	10.2	23	2.2549	180	40	200	140	20.3	18.3	2	0.10929	158	80	189	78	15.7	13.2	2.5	0.189394	120	78	95	42	44.2	5.6	38.6	6.89286
30	19	72.5	190.3	360	59	114	84	74	30	14.6	7.8	6.8	0.871795	180	80	189	100	32.7	14.5	18.2	1.25517	196	80	205	116	28.2	20.3	7.9	0.389163	100	70	138	30	26.5	10.4	16.1	1.54808
31	18	65.6	173.2	280	64.1	120	84	49	36	11.6	9.3	2.3	0.247312	150	88	180	62	36.4	21.5	14.9	0.693023	190	60	192	130	23.2	22.4	0.8	0.0357143	140	70	99	70	22.1	7.5	14.6	1.94667
32	19	63.5	170.2	320	61.4	118	82	49	36	36.2	5.5	30.7	5.58182	172	96	184	76	35.2	11.5	23.7	2.06087	180	80	189	100	35.4	15.3	20.1	1.31373	140	59	109	81	21.3	17.4	3.9	0.224138
33	20	66.9	173	320	66.9	120	88	56	32	19.6	8.4	11.2	1.33333	175	88	169	87	34.5	6.7	27.8	4.14925	192	40	184	152	33.9	12.1	21.8	1.80165	138	80	111	58	31.5	16.1	15.4	0.956522
34	30	65.5	178.1	360	55.9	118	80	72	38	18.8	6.6	12.2	1.84848	173	85	194	88	49.2	18.6	30.6	1.64516	186	80	200	106	29.3	14.7	14.6	0.993197	126	60	113	66	33.6	9.3	24.3	2.6129
35	27	76	169.5	400	67.3	120	70	73	50	43.1	6.2	36.9	5.95161	182	96	175	86	26.2	18.4	7.8	0.423913	190	90	189	100	28.9	10.3	18.6	1.80583	130	54	90	76	21.6	10.3	11.3	1.09709
36	27	73	176	320	69.6	100	81	64	19	26.1	9.1	17	1.86813	184	70	160	114	27.6	4.2	23.4	5.57143	160	90	194	70	20.3	10.9	9.4	0.862385	116	52	101	64	30.5	17.4	13.1	0.752874
37	18	72	170.3	360	60.59	120	74	72	46	26.4	18.4	8	0.434783	183	60	150	123	59.6	31.2	28.4	0.910256	190	90	197	100	21.5	19.4	2.1	0.108247	150	58	99	92	41.3	16.3	25	1.53374
38	16	71.6	168	360	65.3	110	72	65	38	13.1	9.3	3.8	0.408602	180	80	171	100	24.3	18.5	5.8	0.313514	180	80	180	100	47.1	17.3	29.8	1.72254	130	58	109	72	36.5	18.6	17.9	0.962366
39	19	70.6	167	320	64.8	118	70	73	48	28.3	19.6	8.7	0.443878	180	60	171	120	52.3	28.1	24.2	0.86121	180	80	194	100	29.7	13.2	16.5	1.25	130	60	115	70	37.4	12.9	24.5	1.89922
40	24	65	170.1	400	62.4	114	85	70	29	22.3	6.5	15.8	2.43077	175	60	154	115	60.1	14.5	45.6	3.14483	190	60	192	130	25.6	10.9	14.7	1.34862	124	40	118	84	38.6	1.7	36.9	21.7059
41	22	65	179	400	65.1	120	82	50	38	25.1	16.3	8.8	0.539877	185	90	171	95	26.3	19.3	7	0.362694	190	80	189	110	28.2	14.7	13.5	0.918367	120	58	110	62	20.9	10.9	10	0.917431
42	23	70.6	176.2	400	66.8	108	82	53	26	35.4	18.3	17.1	0.934426	180	82	173	98	49.3	11.5	37.8	3.28696	180	40	205	140	25.6	10.3	15.3	1.48544	118	80	116	38	28.4	15.5	12.9	0.832258
43	21	68.7	172.3	440	65	104	77	69	27	25.3	7.5	17.8	2.37333	180	80	173	100	31.4	6.7	24.7	3.68657	192	80	192	112	35.4	10.9	24.5	2.24771	124	70	95	54	32.1	8.6	23.5	2.73256
44	21	72	171.3	400	72.6	112	80	65	32	26.2	13.7	12.5	0.912409	175	84	175	91	53.4	18.6	34.8	1.87097	186	90	189	96	35.8	20.1	15.7	0.781095	90	78	106	12	31.8	21.1	10.7	0.507109
45	19	71.6	171.2	400	65.58	108	66	64	42	25.1	16.3	8.8	0.539877	180	88	192	92	18.4	12.3	6.1	0.495935	180	90	184	90	36.9	18.3	18.6	1.01639	120	70	99	50	29.6	13.5	16.1	1.19259
46	19	70.6	175.2	400	70.4	118	78	66	40	34.6	22.3	12.3	0.55157	173	80	182	93	11.1	4.2	6.9	1.64286	160	90	184	70	38.9	19.8	19.1	0.964646	128	70	109	58	23.1	8.9	14.2	1.59551
47	19	65	176	360	69.6	110	80	67	30	24.3	10.2	14.1	1.38235	174	96	184	78	33.5	6.7	26.8	4	190	80	189	110	19.9	12.6	7.3	0.579365	150	60	111	90	35.1	10.9	24.2	2.22018
48	21	70.3	176	320	60.59	116	77	61	39	26.2	14.4	11.8	0.819444	180	70	158	110	32.1	15.3	16.8	1.09804	180	80	194	100	22.3	11.6	10.7	0.922414	120	80	105	40	23.6	15.5	8.1	0.522581
49	22	63.1	169.3	320	61.3	116	80	64	36	37.4	19.2	18.2	0.947917	177	60	175	117	20.4	18.4	2	0.108696	180	90	178	90	28.3	19.3	10	0.518135	100	80	103	20	20.6	8.6	12	1.39535
50	19	68.7	178.3	400	61.9	120	82	65	38	20.3	15.6	4.7	0.301282	180	80	158	100	27.4	4.2	23.2	5.52381	180	80	181	100	29.7	17.6	12.1	0.6875	140	70	99	70	25.4	21.1	4.3	0.203791

## Sheet: GroupII
Group II was composed of individuals with a hypertensive response to the load
	Age	Weight	Height	Load power	Maximal oxygen	SBP/rest	DBP/rest	HR/rest	PP/rest	NO/rest	NO2/rest	NO3/rest	NO3/NO2/rest	SBP/AT	DBP/AT	HR/AT	PP/AT	NO/AT	NO2/AT	NO3/AT	NO3/NO2/AT	SBP/peak	DBP/peak	HR/peak	PP/peak	NO/peak	NO2/peak	NO3/peak	NO3/NO2/peak	SBP/rec	DBP/rec	HR/rec	PP/rec	NO/rec	NO2/rec	NO3/rec	NO3/NO2/rec
1	45	71.5	179	360	64	100	70	62	30	22.3	10.1	12.2	1.20792	168	78	141	90	24.3	7.6	16.7	2.19737	200	60	175	140	27.6	8.5	19.1	2.24706	112	72	101	40	18.1	9.4	8.7	0.925532
2	25	69	171	320	32.5	110	76	60	34	5.9	3.6	2.3	0.638889	160	90	165	70	38.8	25.1	13.7	0.545817	190	100	169	90	45.3	33.6	11.7	0.348214	124	74	88	50	39.4	30.5	8.9	0.291803
3	23	71.5	171.5	360	59	110	80	69	30	10.5	2.7	7.8	2.88889	202	110	151	92	11.1	7.1	4	0.56338	170	100	177	70	11.9	7.2	4.7	0.652778	114	72	104	42	12.6	7.4	5.2	0.702703
4	19	72.5	172.5	280	49.7	124	76	55	48	29.5	8.1	21.4	2.64198	205	110	148	95	12.9	10.5	2.4	0.228571	210	100	161	110	10.6	7.8	2.8	0.358974	122	96	94	26	18.9	8.7	10.2	1.17241
5	21	73.5	173.5	280	48.6	106	76	68	30	42.1	7.8	34.3	4.39744	210	80	145	130	12.1	5.3	6.8	1.28302	200	96	194	104	15.2	8.1	7.1	0.876543	102	76	76	26	13.5	8.7	4.8	0.551724
6	22	74.2	180	320	60.5	130	60	86	70	49.1	14.1	35	2.48227	210	80	165	130	32.9	19.6	13.3	0.678571	200	80	186	120	30.7	21.2	9.5	0.448113	120	50	98	70	25.2	21.4	3.8	0.17757
7	18	72	183	360	61.3	106	80	55	26	28.1	9.3	18.8	2.02151	190	80	173	110	37.1	6.9	30.2	4.37681	200	110	175	90	30.5	8.1	22.4	2.76543	104	78	95	26	35.2	9.5	25.7	2.70526
8	18	71	181	320	68.7	130	92	66	38	44.1	18.3	25.8	1.40984	180	100	192	80	14.4	6.4	8	1.25	180	120	179	60	14.8	8.3	6.5	0.783133	130	72	101	58	20.5	8.5	12	1.41176
9	29	71.5	186	320	59.6	122	80	64	42	23.5	14.6	8.9	0.609589	200	120	175	80	29.1	18.2	10.9	0.598901	180	110	175	70	19.3	13.8	5.5	0.398551	140	70	94	70	25.1	17.2	7.9	0.459302
10	30	70.2	179	360	62.1	126	96	76	30	28.7	14.7	14	0.952381	180	110	158	70	28.2	12.6	15.6	1.2381	180	110	175	70	28.3	7.7	20.6	2.67532	130	89	103	41	30.1	6.1	24	3.93443
11	30	71.3	183	320	60.9	130	91	49	39	30.2	13.6	16.6	1.22059	150	90	156	60	17.2	9.2	8	0.869565	200	90	173	110	17.3	13.1	4.2	0.320611	124	90	90	34	24.1	20.3	3.8	0.187192
12	29	69.7	178	360	67	130	90	61	40	34.6	19.3	15.3	0.792746	170	100	165	70	40.3	18.2	22.1	1.21429	218	70	175	148	36.5	14.2	22.3	1.57042	136	82	103	54	26.2	13.2	13	0.984848
13	29	70	179	400	69.8	120	90	78	30	26.2	17.8	8.4	0.47191	160	90	161	70	42.1	21.3	20.8	0.976526	200	90	180	110	38.3	28.2	10.1	0.358156	132	76	98	56	47.8	27.7	20.1	0.725632
14	29	68	184	360	64.5	120	86	55	34	20.7	16.2	4.5	0.277778	180	100	153	80	30.1	16.3	13.8	0.846626	230	78	182	152	40.5	8.9	31.6	3.55056	122	80	100	42	30.2	17.1	13.1	0.766082
15	28	69	181	360	60.7	110	80	71	30	44.5	21.6	22.9	1.06019	188	76	143	112	48.3	30.8	17.5	0.568182	218	80	182	138	37.3	18.9	18.4	0.973545	130	70	102	60	19.8	18.6	1.2	0.0645161
16	28	70.5	176	360	67	130	80	86	50	19.6	9.8	9.8	1	190	80	156	110	31.2	12.2	19	1.55738	200	60	192	140	47.5	28.5	19	0.666667	130	84	96	46	40.2	11.8	28.4	2.40678
17	28	71	180	400	66.1	128	88	75	40	20.5	12.8	7.7	0.601562	212	60	163	152	26.4	17.7	8.7	0.491525	200	70	184	130	13.5	10.6	2.9	0.273585	120	80	100	40	16.8	12.9	3.9	0.302326
18	24	73.6	185	360	59.2	120	70	77	50	18.7	10.1	8.6	0.851485	220	86	165	134	49.3	15.1	34.2	2.2649	200	80	187	120	32.6	14.6	18	1.23288	130	70	85	60	21.3	15.1	6.2	0.410596
19	23	76.5	190	400	62.4	124	82	77	42	17.8	9.1	8.7	0.956044	208	80	178	128	31.5	7.5	24	3.2	200	70	194	130	16.1	13.5	2.6	0.192593	144	66	94	78	27.2	12.3	14.9	1.21138
20	24	75.6	179	340	57.1	124	90	68	34	18.1	7.6	10.5	1.38158	180	60	180	120	8.3	3.5	4.8	1.37143	210	100	186	110	26.8	15.7	11.1	0.707006	124	80	79	44	26.3	10.6	15.7	1.48113
21	24	77	178	320	49.4	124	84	78	40	42.2	22.8	19.4	0.850877	180	60	162	120	18.3	11.2	7.1	0.633929	210	80	186	130	16.3	9.3	7	0.752688	118	90	79	28	23.7	12.3	11.4	0.926829
22	21	76.5	179	320	55.4	140	74	59	66	15.6	13.7	1.9	0.138686	186	90	177	96	21.2	12.2	9	0.737705	180	100	197	80	23.3	10.6	12.7	1.19811	132	92	88	40	17.2	16.1	1.1	0.068323
23	21	78.5	180	360	53.5	120	90	60	30	37.1	12.1	25	2.06612	200	52	182	148	12.9	7.1	5.8	0.816901	186	100	186	86	44.3	10.3	34	3.30097	122	82	85	40	51.2	8.2	43	5.2439
24	20	77	179	320	53.9	160	90	58	70	19.5	4.1	15.4	3.7561	210	100	181	110	36.2	22.6	13.6	0.60177	200	90	194	110	11.4	5.6	5.8	1.03571	130	90	81	40	12.3	12.1	0.2	0.0165289
25	20	75.5	175.5	280	47.5	126	86	59	40	15.2	6.8	8.4	1.23529	206	60	186	146	21.2	12.2	9	0.737705	200	60	197	140	20.1	12.8	7.3	0.570312	134	94	82	40	18.5	11.6	6.9	0.594828
26	25	77.6	177.6	360	61.3	122	82	72	40	27.1	12.6	14.5	1.15079	170	70	156	100	13.9	3.6	10.3	2.86111	200	40	200	160	18.5	18.3	0.2	0.010929	108	70	104	38	23.2	11.2	12	1.07143
27	19	68.8	188.1	360	63.8	126	70	61	56	11.5	8.6	2.9	0.337209	210	100	148	110	27.2	11.4	15.8	1.38596	186	88	186	98	14.2	8.4	5.8	0.690476	140	62	102	78	15.6	13.9	1.7	0.122302
28	15	66	179.6	340	63.4	130	80	70	50	46.2	27.5	18.7	0.68	170	80	154	90	40.4	27.3	13.1	0.479853	204	100	192	104	33.3	20.3	13	0.640394	122	40	108	82	27.9	20.3	7.6	0.374384
29	24	66	192.3	320	66.7	110	60	87	50	15.2	6.8	8.4	1.23529	160	60	171	100	19.8	13.8	6	0.434783	204	98	186	106	11.8	8.4	3.4	0.404762	130	60	113	70	12.3	11.6	0.7	0.0603448
30	23	64	190.3	320	64	130	70	94	60	12.6	6.2	6.4	1.03226	200	100	170	100	26.5	16.2	10.3	0.635802	200	90	197	110	35.1	25.2	9.9	0.392857	132	40	102	92	36.9	11.2	25.7	2.29464
31	22	73	183.2	360	66.6	124	72	61	52	27.4	12.2	15.2	1.2459	186	82	167	104	38.7	16.4	22.3	1.35976	200	90	183	110	14.2	8.4	5.8	0.690476	146	68	111	78	15.6	10.1	5.5	0.544554
32	26	70.2	170.2	320	62.1	122	70	79	52	35.7	23.9	11.8	0.493724	200	100	184	100	32.2	6.7	25.5	3.80597	200	100	187	100	12.3	2.3	10	4.34783	130	60	121	70	12.9	11.3	1.6	0.141593
33	22	73	173	360	76.6	112	90	64	22	28.7	12.9	15.8	1.22481	200	110	173	90	48.7	14.7	34	2.31293	214	88	192	126	25.4	12.3	13.1	1.06504	150	60	110	90	29.7	23.2	6.5	0.280172
34	22	71.6	178.1	340	65.8	110	80	88	30	19.2	17.5	1.7	0.0971429	206	88	171	118	19.3	4.1	15.2	3.70732	200	40	184	160	49.2	27.8	21.4	0.769784	120	60	105	60	34.1	13.6	20.5	1.50735
35	23	72.8	183.7	360	62.2	118	80	67	38	20.5	11.5	9	0.782609	210	40	186	170	13.1	7.1	6	0.84507	184	0	194	184	21.7	17.2	4.5	0.261628	118	70	95	48	21.9	21.4	0.5	0.0233645
36	22	69	176	360	65.4	120	78	51	42	21.1	7.9	13.2	1.67089	210	66	190	144	35.2	14.4	20.8	1.44444	202	100	186	102	19.3	17.6	1.7	0.0965909	120	58	92	62	23.8	18.4	5.4	0.293478
37	22	69.2	180	360	64.1	120	86	59	34	16.3	5.2	11.1	2.13462	186	100	186	86	38.8	25.1	13.7	0.545817	200	80	191	120	28.1	15.1	13	0.860927	124	80	92	44	28.4	9.3	19.1	2.05376
38	20	68	168	360	65	110	60	78	50	13.4	9.3	4.1	0.44086	194	70	179	124	19.9	9.1	10.8	1.18681	200	70	198	130	29.4	13.1	16.3	1.24427	110	60	91	50	24.6	18.5	6.1	0.32973
39	20	67	167	340	60.3	120	74	80	46	55.6	20.1	35.5	1.76617	198	80	191	118	10.3	2.3	8	3.47826	200	80	182	120	20.9	10.6	10.3	0.971698	124	56	100	68	24.3	12.9	11.4	0.883721
40	21	68	185	360	62.4	110	78	65	32	26.4	20.6	5.8	0.281553	190	70	187	120	21.1	8.2	12.9	1.57317	200	0	191	200	48.5	23.1	25.4	1.09957	120	68	93	52	38.6	5.6	33	5.89286
41	21	67	179	320	65.7	119	86	54	33	20.1	7.9	12.2	1.5443	220	40	189	180	24.3	11.3	13	1.15044	210	64	192	146	18.2	5.3	12.9	2.43396	118	74	85	44	18.3	12.2	6.1	0.5
42	23	72	186.4	340	54.3	121	80	97	41	41.2	19.3	21.9	1.13472	210	72	168	138	20.6	13.2	7.4	0.560606	204	40	186	164	12.7	11.6	1.1	0.0948276	122	60	102	62	18.9	16.2	2.7	0.166667
43	25	69.8	181	320	62.2	116	78	89	38	38.1	18.8	19.3	1.0266	202	60	178	142	34.6	9.4	25.2	2.68085	186	100	180	86	20.1	16.5	3.6	0.218182	128	54	110	74	30.9	13.6	17.3	1.27206
44	20	62.5	178	320	61.81	136	72	71	64	19.8	12.3	7.5	0.609756	210	80	179	130	16.9	5.2	11.7	2.25	204	100	183	104	19.7	12.5	7.2	0.576	138	62	120	76	31.5	20.6	10.9	0.529126
45	22	71.2	171.2	360	65.3	138	90	55	48	19.3	5.5	13.8	2.50909	205	70	169	135	20.1	9.2	10.9	1.18478	204	100	187	104	23.8	10.2	13.6	1.33333	158	80	119	78	22.3	20.6	1.7	0.0825243
46	22	69.5	190	340	58.2	158	97	61	61	20.3	5.5	14.8	2.69091	180	80	182	100	33.6	10.3	23.3	2.26214	200	90	192	110	42.3	33.6	8.7	0.258929	140	80	132	60	39.4	16.5	22.9	1.38788
47	22	69	176	320	72.3	142	90	53	52	22.3	3.2	19.1	5.96875	186	100	161	86	44.1	15.7	28.4	1.80892	200	60	184	140	23.6	22.4	1.2	0.0535714	156	84	112	72	24.4	12.5	11.9	0.952
48	15	69	176	360	71.1	134	90	86	44	20.3	3.2	17.1	5.34375	200	80	170	120	26.5	9.8	16.7	1.70408	200	60	194	140	20.1	12.3	7.8	0.634146	140	80	130	60	16.8	10.3	6.5	0.631068
49	21	71	181.3	340	73.2	140	90	83	50	23.5	10.1	13.4	1.32673	210	100	168	110	38.7	13.9	24.8	1.78417	214	88	186	126	14.2	8.5	5.7	0.670588	136	80	120	56	14.9	6.2	8.7	1.40323
50	20	69.3	189.3	360	69.4	138	86	74	52	16.8	5.7	11.1	1.94737	206	90	182	116	32.2	14.4	17.8	1.23611	200	100	182	100	15.4	3.3	12.1	3.66667	158	88	110	70	15.6	10.3	5.3	0.514563
51	15	69.8	183	340	45.2	110	80	62	30	20.2	10.2	10	0.980392	190	88	186	102	45.3	25.1	20.2	0.804781	184	100	181	84	22.9	9.1	13.8	1.51648	135	90	84	45	29.8	12.5	17.3	1.384
52	19	69.8	186	360	57.8	114	70	46	44	28.3	9.8	18.5	1.88776	210	40	175	170	19.3	10.3	9	0.873786	200	90	182	110	17.6	7.3	10.3	1.41096	144	74	93	70	20.6	9.3	11.3	1.21505
53	19	70.8	183	280	53.7	112	80	64	32	20.6	13.2	7.4	0.560606	190	86	165	104	13.1	10.3	2.8	0.271845	200	90	191	110	21.4	9.6	11.8	1.22917	134	60	84	74	18.9	12.1	6.8	0.561983
54	19	70	176	280	61.2	128	74	88	54	18.6	6.4	12.2	1.90625	160	80	161	80	31.1	12.5	18.6	1.488	200	100	180	100	24.1	10.1	14	1.38614	124	70	85	54	30.8	12.3	18.5	1.50407
55	19	70.3	180.6	280	46.8	126	80	86	46	20.6	7.5	13.1	1.74667	200	80	167	120	38.1	11.1	27	2.43243	200	88	184	112	27.1	8.9	18.2	2.04494	130	64	92	66	16.3	14.1	2.2	0.156028
56	18	68.8	179.3	320	65.9	126	72	80	54	24.3	9.5	14.8	1.55789	186	80	173	106	19.9	12.2	7.7	0.631148	200	40	180	160	27.9	15.2	12.7	0.835526	138	50	99	88	31.6	15.3	16.3	1.06536
57	20	68	181	360	65.2	124	86	57	38	26.3	15.5	10.8	0.696774	200	90	170	110	12.6	5.3	7.3	1.37736	200	0	186	200	23.1	8.2	14.9	1.81707	120	78	99	42	28.3	9.4	18.9	2.01064
	22.7018	70.8526	179.863	339.649	61.0423	123.439	80.4912	69.3684	42.9474	25.2947	11.7035	13.5912	1.47235	192.982	82	169.772	110.982	27.2193	12.5614	14.6579	1.41066	199.333	80.3158	185.263	119.018	24.7737	13.5404	11.2333	1.08747	128.754	72.193	98.7895	56.5614	24.9211	13.7509	11.1702	1.03392
